# Supplementary material for: Variability and functional characterization of the Phakopsora pachyrhizi Egh16-like effectors
Source: Genet Mol Biol. 2024 Sep 2;47(3):e20230192. doi: 10.1590/1678-4685-GMB-2023-0192 (PMC11378017; doi:10.1590/1678-4685-GMB-2023-0192)
Supplement: Table S1 - [file 1415-4757-GMB-47-03-e20230192-s2.xlsx]

## Sheet: Legend
Genetics and Molecular Biology
DOI: https://doi.org/10.1590/1678-4685-GMB-2023-0192
Supplementary Material to “Variability and functional characterization of the Phakopsora pachyrhizi Egh16-like effectors”

## Sheet: Planilha1
Table S1 - Gene models correspondence to the Family 1 de novo transcripts in three genomes MT2006, PPUFV02 and K8180.
de_novo	Protein lenght (aa)	Domain	Signal Peptide (aa)	Identical protein (de_novo)	Number of Cysteins	MT2006			PPUFV02			K8108
						Protein ID with major identity	Identity (%)	Query Coverage (%)	Protein ID with major identity	Identity (%)	Query Coverage (%)	Protein ID with major identity	Identity (%)	Query Coverage (%)
251	306	Egh16-like(PF11327.9)	1 - 20	-	6	6413136/6427169	100	100	1582762	96	100	3093100	96	100
555	430	ART(PF01129.19);Egh16-like(PF11327.9);Ig_2(PF13895.7);S-AdoMet_synt_N(PF00438.21)	1 - 20	-	7	4582009/4597124	100	45.35	1577018	100	45.35	3117622/3092552	100	45.35
635	289	Egh16-like(PF11327.9)	No SP	-	8	6898838	100	85	3375195	93	95.5	3167062	100	95.5
789	269	ART(PF01129.19);DUF285(PF03382.15);DUF3509(PF12021.9);DUF572(PF04502.14);Egh16-like(PF11327.9);FATC(PF02260.21);PMT2_N(PF17987.2);TnpV(PF14198.7)	No SP	-	4	6435004	52	95.91	1577018	100	12.64	3117622/3092552	100	12.64
1303	247	Egh16-like(PF11327.9)	1 - 24	2595	6	4578227	100	100	1579269	100	100	10880951	100	100
1402	203	Egh16-like(PF11327.9)	1 - 23	2238	7	8120199/7639239/4594856/4594859	100	100	3064936/3064159/3064092	100	100	3140583/11437327/10878620	100	100
1770	372	ART(PF01129.19);Atu4866(PF11512.9);DrsE(PF02635.16);Egh16-like(PF11327.9);Ig_2(PF13895.7);Pro_CA(PF00484.20);S-AdoMet_synt_N(PF00438.21);TnpV(PF14198.7)	1 - 20	-	7	4582009/4597124	100	52.42	1577018	100	52.42	3117622/3092552	100	52.42
1784	202	Egh16-like(PF11327.9)	1 - 24	-	7	4635428/4578427	100	100	3267052	100	100	3115284	99	100
2037	281	ART(PF01129.19);DUF3509(PF12021.9);Egh16-like(PF11327.9);Ig_2(PF13895.7);TnpV(PF14198.7)	No SP	-	5	6435004	74	92.53	1577018	96	34.52	3117622/3092552	96	34.52
2227	291	DUF3509(PF12021.9);Egh16-like(PF11327.9);Ig_2(PF13895.7)	1 - 20	-	7	4582009/4597124	100	67.01	1577018	100	67.01	3117622/3092552	100	67.01
2238	203	Egh16-like(PF11327.9)	1 - 23	1402	7	8120199/7639239/4594856/4594859	100	100	3064936/3064159/3064092	100	100	3140583/11437327/10878620	100	100
2595	247	Egh16-like(PF11327.9)	1 - 24	1303	6	4578227	100	100	1579269	100	100	10880951	100	100
2721	218	ART(PF01129.19);DUF3072(PF11272.9);DUF3716(PF12511.9);DUF5837(PF19155.1);Egh16-like(PF11327.9);FATC(PF02260.21);TnpV(PF14198.7)	No SP	-	5	6435004	84	72.94	1577018	98	39.91	3117622/3092552	98	39.91
3838	66	Egh16-like(PF11327.9)	No SP	-	1	4582009/4597124	100	84.85	1577018	100	84.85	3117622/3092552	100	84.85
5333	97	Egh16-like(PF11327.9)	1 - 20	-	2	4582009/4597124	98	89.69	1577018	98	89.69	3117622/3092552	98	89.69
5381	102	Egh16-like(PF11327.9)	1 - 23	-	2	8120199/7639239/4594856/4594859	100	91.18	3064936/3064159/3064092	100	91.18	3140583/11437327/10878620	100	91.18
5672	58	Egh16-like(PF11327.9)	1 - 20	-	1	4582009/4597124	100	75.86	1577018	100	75.86	3117622/3092552	100	75.86
5849	178	Egh16-like(PF11327.9)	1 - 23	-	7	8120199/7639239/4594856/4594859	88	100	3064936/3064159/3064092	88	100	3140583/11437327/10878620	88	100
6062	160	Egh16-like(PF11327.9);I-set(PF07679.17);Ig_2(PF13895.7)	1 - 20	-	3	4582009/4597124	94	99.38	1577018	94	99.38	3117622/3092552	94	99.38
6643	99	Egh16-like(PF11327.9)	1 - 20	-	4	4582009/4597124	97	65.66	1577018	97	65.66	3117622/3092552	97	65.66
7507	121	Egh16-like(PF11327.9)	1 - 20	-	2	4582009/4597124	99	95.87	1577018	99	95.87	3117622/3092552	99	95.87
8112	132	Egh16-like(PF11327.9)	1 - 24	-	3	6898838	100	35	3375195	100	99.24	3167062	99	99.24
