# Supplementary material for: Variability and functional characterization of the Phakopsora pachyrhizi Egh16-like effectors
Source: Genet Mol Biol. 2024 Sep 2;47(3):e20230192. doi: 10.1590/1678-4685-GMB-2023-0192 (PMC11378017; doi:10.1590/1678-4685-GMB-2023-0192)
Supplement: Table S2 - [file 1415-4757-GMB-47-03-e20230192-s3.xlsx]

## Sheet: Legend
Genetics and Molecular Biology
DOI: https://doi.org/10.1590/1678-4685-GMB-2023-0192
Supplementary Material to “Variability and functional characterization of the Phakopsora pachyrhizi Egh16-like effectors”

## Sheet: Planilha1
Table S2 - Characterization of Pp Family 1 gene models in the reference genomes of MT2006, PPUFV02, and K8108 isolates and its correspondence with de novo transcripts sequences (De Carvalho et al., 2017).
Genome	Phapa Protein ID	Protein lenght (aa)	de_novo with major similarity	Identity (%)	Query cover (%)	Gene Location	Domain	Signal Peptide (aa)	Number of Cysteins	Identical protein (Protein ID)	RNA covered	MCL Cluster (JGI)
MT2006	6413136	306	251	100	100	scaffold_260: 161337-162713	Egh16-like(PF11327.9)	1-20	6	6427169	Yes	1253
	6427169	306	251	100	100	scaffold_5139: 7411-8787	Egh16-like(PF11327.9)	1-20	6	6413136	No	1253
	4578227	247	1303/2595	100	100	scaffold_141: 80620-81747	Egh16-like(PF11327.9)	1-24	6	-	Yes	125
	4635428	202	1784	100	100	scaffold_150: 229613-230883	Egh16-like(PF11327.9)	1-24	7	4578427	Yes	125
	4578411	204	1784	100	99.0196	scaffold_150: 359681-360738	Egh16-like(PF11327.9)	1-24	7	-	Yes	125
	4578427	202	1784	100	100	scaffold_150: 632138-633201	Egh16-like(PF11327.9)	1-24	7	4635428	Yes	125
	6412500	348	1402/2238	42	58.3333	scaffold_212: 302681-304242	Egh16-like(PF11327.9)	1-20	7	-	Yes	125
	4582009	195	555/1770/2227	100	100	scaffold_338: 448496-449426	Egh16-like(PF11327.9);Ig_2(PF13895.7)	1-20	7	4597124	Yes	125
	2385034	247	1770/2227	49	84.6154	scaffold_355: 230094-231733	Egh16-like(PF11327.9)	No SP	6	-	Yes	125
	6414149	500	555/1770/2227	52	38.8	scaffold_355: 275535-278264	Egh16-like(PF11327.9)	1-24	6	-	Yes	125
	4582668	202	1784	80	99.0099	scaffold_380: 330853-331971	Egh16-like(PF11327.9);I-set(PF07679.17);Ig_2(PF13895.7);V-set(PF07686.18)	1-22	6	-	Yes	125
	6416525	202	1784	98	100	scaffold_652: 121577-122638	Egh16-like(PF11327.9);I-set(PF07679.17);V-set(PF07686.18)	1-24	7	-	Yes	125
	7530421	277	1784	36	70.7581	scaffold_1149: 39389-41086	Egh16-like(PF11327.9)	1-30	6	-	No	125
	7639239	203	1402/2238	100	100	scaffold_1491: 13188-14715	Egh16-like(PF11327.9)	1-23	7	4594856/4594859/8120199	No	125
	7713431	220	1784	38	88.1818	scaffold_1763: 100271-101667	Egh16-like(PF11327.9)	No SP	8	-	No	125
	4594856	203	1402/2238	100	100	scaffold_2101: 56247-57189	Egh16-like(PF11327.9)	1-23	7	4594859/7639239/8120199	No	125
	4594859	203	1402/2238	100	100	scaffold_2101: 92746-93688	Egh16-like(PF11327.9)	1-23	7	4594856/7639239/8120199	No	125
	1588919	202	1784	99	100	scaffold_2459: 59146-60611	Egh16-like(PF11327.9)	1-24	7	-	No	125
	4597124	195	555/1770/2227	100	100	scaffold_2741: 19836-20769	Egh16-like(PF11327.9);Ig_2(PF13895.7)	1-20	7	4582009	No	125
	6435004	257	2227	77	83.2685	scaffold_3579: 6950-8108	Antifungal_prot(PF11402.9);Egh16-like(PF11327.9);Ig_2(PF13895.7);Rbsn(PF11464.9)	1-20	8	-	No	125
	8120199	203	1402/2238	100	100	scaffold_4195: 30509-32034	Egh16-like(PF11327.9)	1-23	7	4594856/4594859/7639239	No	125
	6898838	246	635	100	100	scaffold_141:6701-8754	Egh16-like(PF11327.9)	No SP	7	-	Yes	2780
PPUFV02	1582762	301	251	96	100	Contig_423:197768-199144	Band_3_cyto(PF07565.14);Egh16-like(PF11327.9)	1-20	6	-	Yes	1253
	3030949	205	1784	38	94.6341	Contig_4: 2608458-2609774	Egh16-like(PF11327.9)	1-28	7	"3093441" corrigido	Yes	125
	1594643	207	555/1770/2227	34	94.686	Contig_4:3384012-3385245	Egh16-like(PF11327.9)	1-30	6	-	Yes	125
	3064092	203	1402/2238	100	100	Contig_17: 1234816-1236041	Egh16-like(PF11327.9)	1-23	7	3064159/3064936	Yes	125
	3064159	203	1402/2238	100	100	Contig_17: 1274165-1275395	Egh16-like(PF11327.9)	1-23	7	3064092/3064936	Yes	125
	3064936	203	1402/2238	100	100	Contig_17: 2353417-2354644	Egh16-like(PF11327.9)	1-23	7	3064092/3064159	Yes	125
	693207	247	1770/2227	49	84.6154	Contig_25: 363272-364753	Egh16-like(PF11327.9)	No SP	6	-	Yes	125
	1573666	258	555/1770/2227	52	75.1938	Contig_25: 410149-411298	Egh16-like(PF11327.9)	1-24	6	-	Yes	125
	3093441	213	1784	36	87.7934	Contig_31: 1017646-1018958	Egh16-like(PF11327.9)	No SP	8	"3030949" corrigido	Yes	125
	1577018	195	555/1770/2227	100	100	Contig_138: 479633-480563	Egh16-like(PF11327.9);Ig_2(PF13895.7)	1-20	7	-	Yes	125
	3266447	202	1784	99	100	Contig_155: 286068-287634	Egh16-like(PF11327.9)	1-24	7	-	Yes	125
	3267052	202	1784	100	100	Contig_155: 1104682-1106405	Egh16-like(PF11327.9)	1-24	7	-	Yes	125
	3001461	190	1784	99	98.4211	Contig_155: 1226324-1227381	Egh16-like(PF11327.9)	No SP	6	-	Yes	125
	1579692	247	1303/2595	100	100	Contig_258: 338256-339383	Egh16-like(PF11327.9)	1-24	6	-	Yes	125
	1582864	202	1784	80	99.0099	Contig_430: 165945-167064	Egh16-like(PF11327.9);I-set(PF07679.17);Ig_2(PF13895.7);V-set(PF07686.18)	1-22	6	-	Yes	125
	321104	202	1784	98	100	Contig_1484: 99614-100944	Egh16-like(PF11327.9);I-set(PF07679.17);V-set(PF07686.18)	1-24	7	-	No	125
	518249	175	789/2037/2721/555/1770/2227	58	18.8571	Contig_1958: 166840-168122	Egh16-like(PF11327.9)	No SP	4	-	No	125
	3375195	313	635	93	82.4281	Contig_258: 264388-266383	Egh16-like(PF11327.9)	1-24	9	-	Yes	2780
K8108	3093100	301	251	96	100	tig00000396_143: 716866-718242	Band_3_cyto(PF07565.14);Egh16-like(PF11327.9)	1-20	6	-	Yes	1253
	3092552	195	555/1770/2227	100	100	tig00000188_81: 124199-125132	Egh16-like(PF11327.9);Ig_2(PF13895.7)	1-20	7	3117622	No	125
	7550088	341	1402/2238	44	57.478	tig00000306_121: 276680-278524	Egh16-like(PF11327.9)	1-20	7	-	Yes	125
	3155456	247	1770/2227	49	84.6154	tig00003912_1556: 198062-199382	Egh16-like(PF11327.9)	No SP	6	-	Yes	125
	11701857	459	555/1770/2227	54	36.8192	tig00003912_1556: 248743-251465	Egh16-like(PF11327.9)	No SP	6	-	Yes	125
	9393185	239	1784	35	89.1213	tig00007980_2885: 33326-34895	Egh16-like(PF11327.9)	No SP	8	3169489	No	125
	9544853	202	1784	98	100	tig00009039_3192: 147768-149317	Egh16-like(PF11327.9);I-set(PF07679.17);V-set(PF07686.18)	1-24	7	-	Yes	125
	3108701	182	1784	82	98.9011	tig00009039_3192: 392842-393901	Egh16-like(PF11327.9);I-set(PF07679.17);Ig_2(PF13895.7);V-set(PF07686.18)	No SP	6	-	Yes	125
	3140583	203	1402/2238	100	100	tig00016894_4943: 189559-190821	Egh16-like(PF11327.9)	1-23	7	11437327/10878620	No	125
	3115284	202	1784	99	100	tig00021194_5495: 33433-34478	Egh16-like(PF11327.9)	1-24	7	-	No	125
	3117622	195	555/1770/2227	100	100	tig00031343_5786: 155230-156160	Egh16-like(PF11327.9);Ig_2(PF13895.7)	1-20	7	3092552	Yes	125
	10878620	203	1402/2238	100	100	tig00031356_5795: 281160-282203	Egh16-like(PF11327.9)	1-23	7	3140583/11437327	Yes	125
	10880951	247	1303/2595	100	100	tig00031357_5796: 416942-418473	Egh16-like(PF11327.9)	1-24	6	-	Yes	125
	3169489	239	1784	35	89.1213	tig00031691_6037: 110784-112329	Egh16-like(PF11327.9)	No SP	8	9393185	Yes	125
	11437327	203	1402/2238	100	100	tig00031922_6194: 90232-91278	Egh16-like(PF11327.9)	1-23	7	3140583/10878620	No	125
	11455275	199	1784	100	92.9648	tig00031941_6207: 691127-692636	Egh16-like(PF11327.9)	1-24	6	-	Yes	125
	3123589	270	1784	36	72.5926	tig00032159_6371: 411849-412884	Egh16-like(PF11327.9)	1-23	6	-	Yes	125
	3167062	331	635	100	83.3837	tig00031357_5796:481291-483429	Egh16-like(PF11327.9)	1-24	9	-	Yes	2780
